# Supplementary material for: Identification of Genomic Regions and Candidate Genes for Litter Traits in French Large White Pigs Using Genome-Wide Association Studies
Source: Animals (Basel). 2022 Jun 19;12(12):1584. doi: 10.3390/ani12121584 (PMC9219640; doi:10.3390/ani12121584)
Supplement: Supplementary file 1 [file animals-12-01584-s001.zip]

Archive with 1 entries (1 files):
- animals-1745084-supplementary.xlsx
