# Supplementary material for: Identification of Genomic Regions and Candidate Genes for Litter Traits in French Large White Pigs Using Genome-Wide Association Studies
Source: Animals (Basel). 2022 Jun 19;12(12):1584. doi: 10.3390/ani12121584 (PMC9219640; doi:10.3390/ani12121584)
Supplement: Supplementary file 1 [file animals-12-01584-s001.zip › animals-1745084-supplementary.xlsx]

## Sheet: Sheet1
Table S1	windows explained > 1% genetic variance for four traits
Table S2	annotation results of all genomic regions in ssGWAS for four traits

## Sheet: Table S1
TNB					NBA					NHP					LWB
snpID	chr	position	variance/%		snpID	chr	position	variance/%		snpID	chr	position	variance/%		snpID	chr	position	variance/%
ASGA0016734	3	125756195	1.55475		MARC0020514	2	147530240	1.04446		ASGA0095249	2	147400783	1.13109		ASGA0016734	3	125756195	1.91826
WU_10.2_3_134577192	3	125779138	2.31744		DIAS0001058	2	147607851	1.11699		MARC0020514	2	147530240	1.23347		WU_10.2_3_134577192	3	125779138	2.83292
DRGA0004306	3	125796148	3.56096		ASGA0016734	3	125756195	1.3971		DIAS0001058	2	147607851	1.34837		DRGA0004306	3	125796148	4.41953
H3GA0010970	3	125831785	3.31017		WU_10.2_3_134577192	3	125779138	2.1075		ASGA0089191	5	86486236	1.03544		H3GA0010970	3	125831785	4.12821
WU_10.2_3_134508627	3	125847699	1.54414		DRGA0004306	3	125796148	3.1117		WU_10.2_5_90997070	5	86515044	1.62149		WU_10.2_3_134508627	3	125847699	1.93531
ASGA0089191	5	86486236	1.35207		H3GA0010970	3	125831785	2.90203		WU_10.2_5_91030484	5	86548452	1.48151		WU_10.2_5_90588974	5	86178117	1.07038
WU_10.2_5_90997070	5	86515044	2.16756		WU_10.2_3_134508627	3	125847699	1.32996		MARC0087015	7	10724105	2.36619		WU_10.2_5_90611709	5	86200851	1.07162
WU_10.2_5_91030484	5	86548452	1.98875		ASGA0089191	5	86486236	2.01812		WU_10.2_7_11285030	7	10756615	2.36773		WU_10.2_5_90650436	5	86239571	1.00961
MARC0087015	7	10724105	3.76971		WU_10.2_5_90997070	5	86515044	3.31116		MARC0075182	7	10793334	2.62988		ALGA0120698	6	8566888	1.04306
WU_10.2_7_11285030	7	10756615	3.77883		WU_10.2_5_91030484	5	86548452	2.82841		WU_10.2_7_11370371	7	10841911	2.64015		WU_10.2_6_8763011	6	8674281	1.89088
MARC0075182	7	10793334	3.97469		WU_10.2_5_91055643	5	86573554	1.49915		DRGA0007797	7	71250276	1.02563		ASGA0091175	6	8729859	3.06906
WU_10.2_7_11370371	7	10841911	3.97934		INRA0020208	5	86582416	1.24886		H3GA0022047	7	71301362	1.02563		ALGA0102560	6	8743486	3.01321
ASGA0031202	7	10857509	1.21472		MARC0087015	7	10724105	3.38458		DRGA0007798	7	71321685	1.02991		WU_10.2_6_9059763	6	8777720	2.18229
ALGA0108450	7	26745500	1.11945		WU_10.2_7_11285030	7	10756615	3.38288		Affx-114842101	7	71586508	1.10503		WU_10.2_6_8979978	6	8791960	1.28282
WU_10.2_7_31310181	7	26867773	1.26811		MARC0075182	7	10793334	3.57735		INRA0026446	7	72437167	1.04403		ASGA0105466	6	77495951	1.07051
WU_10.2_7_114064865	7	107611784	1.35421		WU_10.2_7_11370371	7	10841911	3.58477		ALGA0044384	7	105990032	1.09545		WU_10.2_6_71436086	6	77556987	1.02859
ALGA0044461	7	107628805	1.03589		ASGA0031202	7	10857509	1.12275		WU_10.2_7_112465508	7	106020333	2.46518		WU_10.2_7_107863203	7	101840965	1.19832
WU_10.2_7_123606943	7	116391085	1.08661		WU_10.2_7_114064865	7	107611784	1.08936		DRGA0008086	7	106025579	2.57264		ALGA0000863	11	22269146	1.05758
WU_10.2_8_118206175	8	110219894	1.42455		ALGA0115234	9	133948708	1.07641		ASGA0035850	7	106180157	2.6628		WU_10.2_11_22646984	11	22344942	1.05837
ALGA0112327	8	110254604	2.5034		ALGA0124447	18	10909022	1.4521		ALGA0044391	7	106194467	1.28321		WU_10.2_11_22889744	11	22587416	1.06023
WU_10.2_8_118356720	8	110375933	2.50128		WU_10.2_18_11399198	18	10936736	1.50721		WU_10.2_7_113710999	7	107256824	1.09749		WU_10.2_18_12325962	18	11653824	1.25961
WU_10.2_8_118363092	8	110382426	2.16174		ASGA0084870	18	10960969	1.56487		WU_10.2_7_114042441	7	107589360	1.38734		WU_10.2_18_44401487	18	40459198	1.01082
MARC0008579	8	110440665	1.34279		ASGA0101660	18	11574718	1.54896		WU_10.2_7_114064865	7	107611784	1.89494
MARC0054470	9	133809598	1.33563		WU_10.2_18_12279137	18	11607063	1.48569		ALGA0044461	7	107628805	1.83371
ALGA0102900	9	133882879	2.20748		WU_10.2_18_12325962	18	11653824	2.16975		MARC0063933	7	107661519	1.64099
WU_10.2_9_147130937	9	133933328	2.65823		ALGA0097025	18	11716987	1.21203		WU_10.2_7_114169943	7	107716425	1.84103
MARC0002473	9	133948498	2.65915							MARC0050324	7	107730536	1.15628
ALGA0115234	9	133948708	3.2413							WU_10.2_18_12325962	18	11653824	1.01634
WU_10.2_9_147232808	9	133972770	1.53382
ALGA0104820	12	54264915	1.08036
ASGA0076107	17	28878576	1.03238
WU_10.2_17_32707484	17	28900576	1.20809

## Sheet: Table S2
Gene stable ID	Gene stable ID version	Chromosome/scaffold name	Gene start (bp)	Gene end (bp)	Gene name	Gene type
ENSSSCG00000014410	ENSSSCG00000014410.4	2	147290579	147413148	SH3RF2	protein_coding
ENSSSCG00000014411	ENSSSCG00000014411.4	2	147477378	147554196	LARS1	protein_coding
ENSSSCG00000014414	ENSSSCG00000014414.4	2	147569793	147644238	RBM27	protein_coding
ENSSSCG00000008633	ENSSSCG00000008633.4	3	125751970	125776955	PDIA6	protein_coding
ENSSSCG00000008634	ENSSSCG00000008634.4	3	125775100	125825244	ATP6V1C2	protein_coding
ENSSSCG00000008635	ENSSSCG00000008635.4	3	125861432	125956887	NOL10	protein_coding
ENSSSCG00000027121	ENSSSCG00000027121.3	3	126078418	126132577	ODC1	protein_coding
ENSSSCG00000027845	ENSSSCG00000027845.2	3	126088580	126088713	SNORA80B	snoRNA
ENSSSCG00000003663	ENSSSCG00000003663.4	3	126107412	126220309	HPCAL1	protein_coding
ENSSSCG00000031741	ENSSSCG00000031741.2	3	126340707	126365645	RRM2	protein_coding
ENSSSCG00000040267	ENSSSCG00000040267.2	3	126397537	126412625		lncRNA
ENSSSCG00000045813	ENSSSCG00000045813.1	3	126399493	126411931		lncRNA
ENSSSCG00000038643	ENSSSCG00000038643.2	3	126418996	126429904	KLF11	protein_coding
ENSSSCG00000026068	ENSSSCG00000026068.3	3	126464198	126511211	GRHL1	protein_coding
ENSSSCG00000008637	ENSSSCG00000008637.4	3	126527383	126586274	TAF1B	protein_coding
ENSSSCG00000050424	ENSSSCG00000050424.1	5	86140074	86587400		lncRNA
ENSSSCG00000048708	ENSSSCG00000048708.1	5	86180917	86195266		lncRNA
ENSSSCG00000019068	ENSSSCG00000019068.4	5	86211691	86211774	MIR1251	miRNA
ENSSSCG00000029693	ENSSSCG00000029693.3	5	86514668	86514974	Metazoa_SRP	misc_RNA
ENSSSCG00000000890	ENSSSCG00000000890.4	5	86693815	86737229	NEDD1	protein_coding
ENSSSCG00000044043	ENSSSCG00000044043.1	6	8492948	8727425		lncRNA
ENSSSCG00000027415	ENSSSCG00000027415.3	6	8911139	9871102	WWOX	protein_coding
ENSSSCG00000040679	ENSSSCG00000040679.1	6	8939681	8939787	U6	snRNA
ENSSSCG00000003488	ENSSSCG00000003488.4	6	77568415	77707983	UBR4	protein_coding
ENSSSCG00000039116	ENSSSCG00000039116.1	7	10759172	10759239	ssc-mir-9807	miRNA
ENSSSCG00000044834	ENSSSCG00000044834.1	7	10797875	10925845		lncRNA
ENSSSCG00000048939	ENSSSCG00000048939.1	7	10908103	10914049		lncRNA
ENSSSCG00000042180	ENSSSCG00000042180.1	7	11006048	11007300		protein_coding
ENSSSCG00000001485	ENSSSCG00000001485.4	7	26561359	26793724	MLIP	protein_coding
ENSSSCG00000047125	ENSSSCG00000047125.1	7	26809955	26830013		lncRNA
ENSSSCG00000043787	ENSSSCG00000043787.1	7	26831028	26836273		protein_coding
ENSSSCG00000001486	ENSSSCG00000001486.5	7	26860140	26990017	LRRC1	protein_coding
ENSSSCG00000050652	ENSSSCG00000050652.1	7	71342370	71347605		protein_coding
ENSSSCG00000045604	ENSSSCG00000045604.1	7	71398772	71400055		protein_coding
ENSSSCG00000044229	ENSSSCG00000044229.1	7	71476242	71520621		lncRNA
ENSSSCG00000046287	ENSSSCG00000046287.1	7	71856785	71861871		protein_coding
ENSSSCG00000045129	ENSSSCG00000045129.1	7	71932850	71943610		lncRNA
ENSSSCG00000049864	ENSSSCG00000049864.1	7	72441503	72442816		processed_pseudogene
ENSSSCG00000047746	ENSSSCG00000047746.1	7	72522012	72527169		protein_coding
ENSSSCG00000043341	ENSSSCG00000043341.1	7	72780837	72804707		lncRNA
ENSSSCG00000024396	ENSSSCG00000024396.3	7	72805230	72961260	NOVA1	protein_coding
ENSSSCG00000028942	ENSSSCG00000028942.3	7	101132830	102777822	NRXN3	protein_coding
ENSSSCG00000043996	ENSSSCG00000043996.1	7	106148671	106240900		lncRNA
ENSSSCG00000042895	ENSSSCG00000042895.1	7	107785422	107791824		lncRNA
ENSSSCG00000040166	ENSSSCG00000040166.2	7	107812613	107913618	FLRT2	protein_coding
ENSSSCG00000028225	ENSSSCG00000028225.3	7	116361630	116436519	DICER1	protein_coding
ENSSSCG00000042615	ENSSSCG00000042615.1	7	116436602	116448465		lncRNA
ENSSSCG00000002494	ENSSSCG00000002494.4	7	116476791	116590265	CLMN	protein_coding
ENSSSCG00000041947	ENSSSCG00000041947.1	8	110227838	110233121		lncRNA
ENSSSCG00000031348	ENSSSCG00000031348.2	8	110241619	110367993	ALPK1	protein_coding
ENSSSCG00000009129	ENSSSCG00000009129.4	8	110377517	110389604	TIFA	protein_coding
ENSSSCG00000009128	ENSSSCG00000009128.4	8	110386776	110505320	AP1AR	protein_coding
ENSSSCG00000015620	ENSSSCG00000015620.4	9	133857512	133859105		protein_coding
ENSSSCG00000037902	ENSSSCG00000037902.1	9	133920789	133920895	U6	snRNA
ENSSSCG00000009420	ENSSSCG00000009420.4	11	22267481	22303071	NUFIP1	protein_coding
ENSSSCG00000046928	ENSSSCG00000046928.1	11	22381937	22486659		lncRNA
ENSSSCG00000049729	ENSSSCG00000049729.1	11	22436114	22450381		lncRNA
ENSSSCG00000009422	ENSSSCG00000009422.4	11	22518795	22634407	TSC22D1	protein_coding
ENSSSCG00000040405	ENSSSCG00000040405.2	11	22672235	22700675	SERP2	protein_coding
ENSSSCG00000017993	ENSSSCG00000017993.4	12	54089472	54308355	NTN1	protein_coding
ENSSSCG00000034964	ENSSSCG00000034964.2	12	54292084	54544918	STX8	protein_coding
ENSSSCG00000048962	ENSSSCG00000048962.1	17	28975243	28980208		protein_coding
ENSSSCG00000007108	ENSSSCG00000007108.4	17	28980328	29082392	KIZ	protein_coding
ENSSSCG00000016516	ENSSSCG00000016516.4	18	10901568	10966410	ATP6V0A4	protein_coding
ENSSSCG00000035963	ENSSSCG00000035963.1	18	10957206	10957310	U6	snRNA
ENSSSCG00000018723	ENSSSCG00000018723.2	18	10970864	10970960	Y_RNA	Y_RNA
ENSSSCG00000016517	ENSSSCG00000016517.4	18	10977656	11045583	SVOPL	protein_coding
ENSSSCG00000016518	ENSSSCG00000016518.5	18	11055208	11151404	TRIM24	protein_coding
ENSSSCG00000050345	ENSSSCG00000050345.1	18	11112871	11113386		protein_coding
ENSSSCG00000045285	ENSSSCG00000045285.1	18	11211701	11213141		lncRNA
ENSSSCG00000044154	ENSSSCG00000044154.1	18	11296149	11304406		lncRNA
ENSSSCG00000050827	ENSSSCG00000050827.1	18	11340094	11393673		lncRNA
ENSSSCG00000046862	ENSSSCG00000046862.1	18	11343394	11343496		snoRNA
ENSSSCG00000016520	ENSSSCG00000016520.4	18	11533183	11666113	CREB3L2	protein_coding
ENSSSCG00000033603	ENSSSCG00000033603.1	18	11600170	11600512		pseudogene
ENSSSCG00000045010	ENSSSCG00000045010.1	18	11672164	11678785		lncRNA
ENSSSCG00000016521	ENSSSCG00000016521.4	18	11705113	12178947	DGKI	protein_coding
ENSSSCG00000038919	ENSSSCG00000038919.2	18	40394429	40564236	RP9	protein_coding
ENSSSCG00000022912	ENSSSCG00000022912.3	18	40441102	40483376	NT5C3A	protein_coding
ENSSSCG00000021250	ENSSSCG00000021250.3	18	40486372	40532259	FKBP9	protein_coding
ENSSSCG00000022464	ENSSSCG00000022464.3	18	40604558	40637085	KBTBD2	protein_coding
